# Supplementary material for: A Comparative Study on the Effect of Acute Pharyngeal Stimulation with TRP Agonists on the Biomechanics and Neurophysiology of Swallow Response in Patients with Oropharyngeal Dysphagia
Source: Int J Mol Sci. 2022 Sep 15;23(18):10773. doi: 10.3390/ijms231810773 (PMC9506471; doi:10.3390/ijms231810773)
Supplement: Supplementary file 1 [file ijms-23-10773-s001.zip]

Archive with 1 entries (1 files):
- ijms-1897475-supplementary.pdf
